# Supplementary material for: Improving the Long-Range Intramolecular Proton Transfer—Further Molecular Design of the Successful Molecular Switch 8-(Benzo[d]thiazol-2-yl)quinolin-7-ol (HQBT)
Source: Molecules. 2025 Apr 26;30(9):1935. doi: 10.3390/molecules30091935 (PMC12073794; doi:10.3390/molecules30091935)
Supplement: Supplementary file 1 [file molecules-30-01935-s001.zip]

Archive with 1 entries (1 files):
- molecules-3579628-supplementary.pdf
